# Supplementary material for: Science Mapping: A Bibliometric Analysis on Cyberbullying and the Psychological Dimensions of the Self
Source: Int J Environ Res Public Health. 2022 Dec 23;20(1):209. doi: 10.3390/ijerph20010209 (PMC9819207; doi:10.3390/ijerph20010209)
Supplement: Supplementary file 1 [file ijerph-20-00209-s001.zip]

Archive with 16 entries (14 files):
- Figure S1. Graph with most influential co-authors.pdf
- Figure S2. Chart with co-authoring countries_regions.pdf
- Figure S3. Graph with 48 documents most cited and links betweens them.pdf
- Figure S4. Keywords.jpg
- Table S1. Core and bradford zone 1 journals.pdf
- Table S2. Bradford's zones.pdf
- Table S3. Documents more cited 48 documents with 48 or more cites.pdf
- __MACOSX/
- __MACOSX/Supplementary/
- __MACOSX/Supplementary/._Figure S1. Graph with most influential co-authors.docx
- __MACOSX/Supplementary/._Figure S2. Chart with co-authoring countries_regions.docx
- __MACOSX/Supplementary/._Figure S3. Graph with 48 documents most cited and links betweens them.docx
- __MACOSX/Supplementary/._Figure S4. Keywords.png
- __MACOSX/Supplementary/._Table S1. Core and bradford zone 1 journals.docx
- __MACOSX/Supplementary/._Table S2. Bradford's zones.docx
- __MACOSX/Supplementary/._Table S3. Documents more cited 48 documents with 48 or more cites.docx
